# Supplementary material for: Cross-species amplification of 41 microsatellites in European cyprinids: A tool for evolutionary, population genetics and hybridization studies
Source: BMC Res Notes. 2010 May 17;3:135. doi: 10.1186/1756-0500-3-135 (PMC2883988; doi:10.1186/1756-0500-3-135)
Supplement: Additional file 1 — STRUCTURE (K = 2) and NEWHYBRID assignment scores for the 48 Chondrostoma hybrids using 41 microsatellites. Excel Table containing STRUCTURE (K = 2) and NEWHYBRID assignment scores for the 48 Chondrostoma hybrids using 41 microsatellites. [file 1756-0500-3-135-S1.XLS]

## Sheet: Additional File 1
Additional File 1 - STRUCTURE (K=2) and NEWHYBRID assignment scores for the 48 Chondrostoma hybrids.
		STRUCTURE K clusters and associated Q parameter		NewHybrid assignment scores
		1	2
Sample ID	Genome dilution*	C. n. nasus	C. t. toxostoma	C. n. nasus	C. t. toxostoma	F1	F2	BC# C. n. nasus	BC# C. t. toxostoma
2Bu4022	Hy1	0.000	0.987	0.000	0.992	0.000	0.008	0.000	0.001
2Ma4010	Hy3	0.516	0.473	0.000	0.000	0.990	0.010	0.001	0.000
1Ma2024	Hy4	0.338	0.640	0.000	0.000	0.000	0.022	0.000	0.978
2Ma2009	Hy4	0.413	0.557	0.000	0.000	0.992	0.007	0.000	0.001
2Ma2018	Hy4	0.520	0.464	0.000	0.000	0.992	0.008	0.000	0.000
2Ma3013	Hy4	0.251	0.733	0.000	0.000	0.000	0.007	0.000	0.993
2Ma4006	Hy4	0.000	0.982	0.000	0.991	0.000	0.007	0.000	0.001
1Bu1001	Hy5	0.452	0.540	0.000	0.000	0.991	0.008	0.001	0.000
1Bu1002	Hy5	0.467	0.526	0.000	0.000	0.992	0.008	0.000	0.000
1Bu1020	Hy5	0.482	0.421	0.000	0.000	0.992	0.008	0.000	0.000
1Bu1039	Hy5	0.458	0.469	0.000	0.000	0.991	0.008	0.000	0.000
1Bu1043	Hy5	0.419	0.575	0.000	0.000	0.991	0.008	0.000	0.000
1Bu1044	Hy5	0.469	0.506	0.000	0.000	0.992	0.008	0.000	0.000
1Bu1045	Hy5	0.428	0.546	0.000	0.000	0.992	0.008	0.000	0.000
1Pe1023	Hy5	0.547	0.424	0.000	0.000	0.989	0.010	0.001	0.000
2Bu2005	Hy5	0.508	0.484	0.000	0.000	0.992	0.008	0.000	0.000
2Bu2041	Hy5	0.496	0.490	0.000	0.000	0.991	0.006	0.000	0.003
2Bu2053	Hy5	0.522	0.455	0.000	0.000	0.991	0.009	0.000	0.000
2Bu2055	Hy5	0.405	0.535	0.000	0.000	0.096	0.897	0.000	0.008
2Bu2079	Hy5	0.523	0.443	0.000	0.000	0.991	0.009	0.000	0.000
2Bu2083	Hy5	0.475	0.515	0.000	0.000	0.990	0.010	0.000	0.000
2Bu2089	Hy5	0.461	0.527	0.000	0.000	0.991	0.009	0.000	0.000
2Bu4008	Hy5	0.448	0.543	0.000	0.000	0.991	0.009	0.000	0.000
2Bu5013	Hy5	0.540	0.444	0.000	0.000	0.991	0.008	0.000	0.000
2Bu6004	Hy5	0.521	0.473	0.000	0.000	0.990	0.009	0.001	0.000
2Bu6026	Hy5	0.497	0.496	0.000	0.000	0.992	0.008	0.000	0.000
2Ma1010	Hy5	0.520	0.457	0.000	0.000	0.992	0.008	0.000	0.000
2Ma1014	Hy5	0.475	0.489	0.000	0.000	0.991	0.009	0.000	0.000
2Ma1026	Hy5	0.434	0.525	0.000	0.000	0.990	0.010	0.000	0.000
2Ma1041	Hy5	0.508	0.484	0.000	0.000	0.992	0.008	0.000	0.001
2Ma2013	Hy5	0.884	0.103	0.000	0.000	0.000	0.007	0.993	0.000
2Ma2014	Hy5	0.603	0.378	0.000	0.000	0.000	0.015	0.985	0.000
2Ma2017	Hy5	0.504	0.458	0.000	0.000	0.992	0.008	0.000	0.000
2Ma2041	Hy5	0.485	0.499	0.000	0.000	0.992	0.008	0.000	0.000
2Ma3027	Hy5	0.730	0.233	0.000	0.000	0.000	0.008	0.992	0.000
2Ma4003	Hy5	0.987	0.003	0.991	0.000	0.000	0.008	0.001	0.000
2Ma5054	Hy5	0.488	0.506	0.000	0.000	0.992	0.008	0.000	0.000
2Bu4021	Hy6	0.516	0.477	0.000	0.000	0.992	0.006	0.000	0.003
2Bu5008	Hy6	0.986	0.004	0.991	0.000	0.000	0.008	0.000	0.000
2Ma4005	Hy6	0.423	0.569	0.000	0.000	0.991	0.009	0.000	0.000
2PE1038	Hy6	0.756	0.230	0.000	0.000	0.000	0.008	0.992	0.000
2Bu5006	Hy7	0.984	0.001	0.991	0.000	0.000	0.008	0.001	0.000
2Bu5007	Hy7	0.975	0.000	0.991	0.000	0.000	0.007	0.002	0.000
2Bu4012	Hy8	0.994	0.001	0.991	0.000	0.000	0.008	0.001	0.000
2Bu4024	Hy8	0.993	0.000	0.991	0.000	0.000	0.007	0.001	0.000
2Bu5001	Hy8	0.992	0.000	0.992	0.000	0.000	0.008	0.000	0.000
2Ma1013	Hy8	0.457	0.496	0.000	0.000	0.991	0.009	0.000	0.000
2Ma2016	Hy8	0.780	0.215	0.000	0.000	0.000	0.990	0.010	0.000
* data from Costedoat et al. (2007)
# BC: back-crosses
