# Supplementary material for: Cross-species amplification of 41 microsatellites in European cyprinids: A tool for evolutionary, population genetics and hybridization studies
Source: BMC Res Notes. 2010 May 17;3:135. doi: 10.1186/1756-0500-3-135 (PMC2883988; doi:10.1186/1756-0500-3-135)
Supplement: Additional file 2 — Characterization and STRUCTURE (K = 15) assignment scores for the 15 cyprinid hybrids using 41 microsatellites. Excel Table containing the characterization and STRUCTURE (K = 15) assignment scores for the 15 cyprinid hybrids using 41 microsatellites. [file 1756-0500-3-135-S2.XLS]

## Sheet: Additional File 2
Additional File 2 - Characterization and STRUCTURE (K=15) assignment scores for the 15 cyprinid hybrids
				STRUCTURE K clusters and assignment scores
				1	2	3	4	5	6	7	8	9	10	11	12	13	14	15
Sample ID	Hydrographic location	Morphology	Mitochondrial DNA	C. soetta	C. t. toxostoma	L. idus	Other	P. pictum	S. cephalus	A. brama / B. bjoerkna	C. n. nasus	S. erythrophtalmus	A. alburnus	T. souffia	R. rutilus	C. genei	A. bipunctatus	L. leuciscus
8Sur1003	Suran River	C. t. toxostoma	T. souffia	0.009	0.551	0.001	0.006	0.001	0.001	0.001	0.001	0.009	0.002	0.412	0.001	0.005	0.001	0.001
7SP28	Serre-Ponçon Lake	R. rutilus	C. t. toxostoma	0.001	0.923	0.001	0.001	0.001	0.001	0.001	0.001	0.001	0.001	0.001	0.068	0.001	0.001	0.001
7SP29	Serre-Ponçon Lake	C. t. toxostoma	R. rutilus	0.001	0.001	0.001	0.001	0.001	0.001	0.001	0.001	0.001	0.001	0.001	0.990	0.001	0.001	0.001
7SP31	Serre-Ponçon Lake	C. t. toxostoma	C. t. toxostoma	0.001	0.510	0.001	0.001	0.001	0.001	0.001	0.001	0.001	0.001	0.001	0.480	0.001	0.001	0.001
Gseph29	Serre-Ponçon Lake	R. rutilus / S. cephalus	R. rutilus	0.001	0.001	0.001	0.001	0.048	0.943	0.001	0.001	0.001	0.001	0.001	0.001	0.001	0.001	0.001
Hsepha	Serre-Ponçon Lake	R. rutilus / S. cephalus	R. rutilus	0.001	0.001	0.001	0.001	0.001	0.001	0.001	0.001	0.001	0.001	0.001	0.990	0.001	0.001	0.001
Hsephe	Serre-Ponçon Lake	A. alburnus / R. rutilus	A. alburnus	0.001	0.002	0.007	0.005	0.001	0.002	0.001	0.002	0.001	0.969	0.003	0.002	0.003	0.001	0.001
9AVIBrem1	Durance River	B. bjoerkna	R. rutilus	0.001	0.005	0.001	0.001	0.001	0.021	0.001	0.001	0.001	0.001	0.001	0.961	0.004	0.001	0.001
9AVIBrem2	Durance River	B. bjoerkna	R. rutilus	0.003	0.021	0.006	0.003	0.005	0.001	0.001	0.003	0.001	0.001	0.001	0.950	0.003	0.002	0.001
9AVICheH1	Durance River	A. alburnus / S. cephalus	S. cephalus	0.005	0.004	0.001	0.003	0.001	0.978	0.001	0.001	0.001	0.001	0.001	0.001	0.001	0.001	0.002
9AVIHyb01	Durance River	R. rutilus / S. erythrophtalmus	S. erythrophtalmus	0.007	0.001	0.001	0.247	0.001	0.004	0.002	0.002	0.729	0.001	0.001	0.001	0.001	0.002	0.001
9AVIHyb02	Durance River	A. alburnus / S. cephalus	A. alburnus	0.004	0.001	0.002	0.001	0.001	0.001	0.005	0.001	0.001	0.980	0.001	0.001	0.001	0.001	0.003
9AVIHyb03	Durance River	A. alburnus / S. cephalus	S. cephalus	0.001	0.001	0.001	0.001	0.001	0.001	0.001	0.001	0.001	0.991	0.001	0.001	0.001	0.001	0.001
Scar26	Po River	C. soetta	T. muticellus	0.885	0.001	0.001	0.002	0.001	0.001	0.011	0.001	0.002	0.002	0.001	0.003	0.086	0.002	0.003
Scar32	Po River	C. soetta	T. muticellus	0.991	0.001	0.001	0.001	0.001	0.001	0.001	0.001	0.001	0.001	0.001	0.001	0.001	0.001	0.001
