# Supplementary material for: Cross-species amplification of 41 microsatellites in European cyprinids: A tool for evolutionary, population genetics and hybridization studies
Source: BMC Res Notes. 2010 May 17;3:135. doi: 10.1186/1756-0500-3-135 (PMC2883988; doi:10.1186/1756-0500-3-135)
Supplement: Additional file 3 — Microsatellite loci, multiplex PCR conditions, levels of variability and amplifiability of 41 microsatellite loci in 15 cyprinid species. Excel Table describing the microsatellite loci, multiplex PCR conditions, levels of variability and amplifiability of 41 microsatellite loci in 15 cyprinid species. [file 1756-0500-3-135-S3.XLS]

## Sheet: Additional File 3 (2)
Additional File 3 - Levels of variability and amplifiability of 41 microsatellite loci in 15 cyprinid species
						PCR multiplex		Alburnoides bipunctatus (Durance River; n=30)		Alburnus alburnus (Durance river; n=29)		Chondrostoma genei (Po River; n=22)		Chondrostoma nasus (Allier River; n=32)		Chondrostoma soetta (Po River; n=24)		Chondostoma toxostoma (Serre-Ponçon Lake; n=41)		Chondrostoma toxostoma (Suran River; n=31)		Leuciscus idus (Rhine basin; n=32)		Leuciscus leuciscus (Ain River; n=29)		Pachychilon pictum (Orbieu River; n=28)		Rutilus rutilus (Serre-Ponçon Lake; n=37)		Squalius cephalus (Durance river; n=31)		Telestes souffia (Buech River; n=32)		Abramis brama (n=2)	Blicca bjoerkna (n=4)	Scardinius erythrophtalmus (n=2)
Locus	GenBank Accession ID	Ref.	Fluorescent dye	Primer sequence (5'-3')	Core motif	Kit	Primers concentration	TSR (Na)	Ho/He	TSR (Na)	Ho/He	TSR (Na)	Ho/He	TSR (Na)	Ho/He	TSR (Na)	Ho/He	TSR (Na)	Ho/He	TSR (Na)	Ho/He	TSR (Na)	Ho/He	TSR (Na)	Ho/He	TSR (Na)	Ho/He	TSR (Na)	Ho/He	TSR (Na)	Ho/He	TSR (Na)	Ho/He	TSR (Na)	TSR (Na)	TSR (Na)
BL1-2b	FJ468347	[6]	6-FAM	F:TTTGCACTAGTAACGAGCATCA R:CAGCACAGTTTCTCCATCCA	(TG)12	A	100 nM	145-155 (4)	0.67/0.56	149-167 (8)	0.83/0.78	143-179 (7)	0.77/0.85	151-168 (6)	0.66/0.73	154-165 (5)	0.58/0.73	151-155 (3)	0.54/0.55	151-155 (3)	0.35/0.33	147-156 (5)	0.72/0.68	149-160 (5)	0.72/0.70	154-157 (2)	0.04/0.04	140 (1)	nd	143-152 (5)	0.52/0.55	146-176 (7)	0.72/0.73	145 (1)	149-158 (3)	149 (1)
BL1-30	FJ468353	[6]	PET	F:GCGATGGCACTGATGGA R:TAAAGAGCTCGTTTTGAAGCG	(AC)11	A	75 nM	85-89 (2)	0.17/0.35	83-101 (6)	0.36/0.63*	83-102 (9)	0.95/0.85	85-108 (6)	0.84/0.73	95-113 (6)	0.63/0.72	87-106 (5)	0.68/0.69	87-101 (7)	0.81/0.74	87-117 (6)	0.81/0.84	93-117 (10)	0.90/0.85	83-87 (3)	0.75/0.59	87-101 (5)	0.51/0.64	83-95 (4)	0.26/0.24	85-99 (8)	0.55/0.73	89 (1)	91-115 (4)	102 (1)
BL1-84	FJ468346	[6]	NED	F:CATTACTACGGCAACCACAT R:GCGAAAAGGAAAGAGACTGA	(AC)4N24(CA)9	A	50 nM	178-185 (2)	0.07/0.07	178-180 (2)	0.07/0.07	178-180 (2)	0.45/0.44	183-191 (5)	0.66/0.66	180-182 (2)	0.08/0.22	184 (1)	nd	180 (1)	nd	180-183 (3)	0.06/0.06	178-185 (3)	0.45/0.48	182 (1)	nd	180-183 (2)	0.38/0.46	179-189 (5)	0.71/0.67	180-196 (8)	0.87/0.83	182 (1)	178 (1)	178 (1)
BL1-153	FJ468350	[6]	6-FAM	F:GCACAGCTCTAATCGGTCACT R:TATGGTCAAACACGGGTCAA	(AC)20	A	50 nM	220-323 (7)	0.53/0.58	210-219 (3)	0.34/0.43	214-216 (2)	0.05/0.05	216-218 (2)	0.19/0.27	216-220 (2)	0.25/0.22	214 (1)	nd	214 (1)	nd	224-241 (5)	0.69/0.72*	224-280 (16)	0.93/0.93	217-244 (3)	0.25/0.23	217-226 (4)	0.49/0.56	220-231 (4)	0.29/0.34	230-290 (19)	0.94/0.91	212 (1)	214-219 (3)	220 (1)
LleA-029	FJ601714	[7]	NED	F:TTTACCAGCATCCCCCAT R:CATTTCACTCACTGAAGGAGAAC	(AC)27G(CA)11	A	100 nM	–	nd	–	nd	328-343 (6)	0.68/0.79	322-395 (10)	0.75/0.81	332-358 (8)	0.75/0.75	342-353 (7)	0.93/0.82	342-355 (5)	0.61/0.72	334-373 (8)	0.81/0.85	330-371 (16)	0.93/0.89	369-430 (13)	0.85/0.90	316-373 (13)	0.59/0.73	334-346 (2)	0.29/0.30	314-316 (2)	0.06/0.06	306-325 (3)	345-387 (5)	438-440 (2)
LleA-071	FJ601719	[7]	PET	F:GTCTTAGATTGTGTAGCGGG R:ACTTCAGTTACTAAGAGATTAGTGA	(CA)6T(AC)10	A	100 nM	342-349 (5)	0.73/0.71	339-352 (6)	0.76/0.71	340 (1)	nd	334-353 (3)	0.03/0.07	334-338 (2)	0.08/0.08	332-333 (2)	0.27/0.33	332-333 (2)	0.23/0.20	333-337 (3)	0.09/0.15	343-456 (31)	0.96/0.97	332 (1)	nd	333-339 (3)	0.27/0.50*	333 (1)	nd	331-333 (3)	0.19/0.18	342 (1)	345-349 (2)	333 (1)
LleC-090	FJ601722	[7]	VIC	F:TCAGACACAACTAACCGACC R:GGCGCTGTCCAGAACTGA	(TC)15GG(TC)3	A	75 nM	255-329 (24)	0.90/0.96	221-243 (6)	0.76/0.69	223-332 (15)	0.82/0.91	229-245 (4)	0.63/0.66	229-247 (8)	0.63/0.69	249-293 (14)	0.93/0.90	245-271 (8)	0.84/0.83	239-288 (10)	0.72/0.72	227-253 (10)	0.76/0.71	258-285 (10)	0.81/0.80	241-267 (8)	0.73/0.69	251-298 (8)	0.94/0.82	231-243 (7)	0.90/0.78	257-269 (3)	251-273 (6)	225 (1)
LceC1	AY962241	[18]	6-FAM	F:AGGTGTTGGTTCCTCCCG R:TGTTATCTCGGTTTCACGAGC	(CA)15	A	100 nM	88-107 (7)	0.83/0.81	91-103 (2)	0.03/0.03	87-103 (9)	0.86/0.85	101-126 (4)	0.75/0.64	87-97 (5)	0.58/0.70	83-103 (6)	0.44/0.43	91-106 (7)	0.77/0.68	93-108 (6)	0.59/0.69	93-118 (11)	0.83/0.85	84-96 (4)	0.39/0.41	95-108 (5)	0.76/0.69	91-106 (6)	0.68/0.66	81-104 (10)	0.84/0.82	87-97 (2)	87-104 (4)	99-101 (2)
Lsou19	EF209008	[19]	PET	F:TCCCGTGGAGAAACTACAGG R:TTCTTCGGTGAGTGTCGATG	(GT)32	A	100 nM	181-187 (4)	0.60/0.56	174-181 (3)	0.07/0.07	181-203 (10)	0.91/0.88	174-205 (8)	0.88/0.80	181-183 (2)	0.38/0.40	177-181 (3)	0.20/0.20	177-183 (4)	0.19/0.18	162-174 (3)	0.41/0.51	193-237 (14)	0.79/0.93	167 (1)	nd	174-201 (3)	0.57/0.53	162-185 (4)	0.68/0.70	183-219 (4)	0.19/0.52*	177 (1)	179 (1)	185 (1)
BL1-98	FJ468349	[6]	PET	F:ATTGTTTTCATTTTGTCAG R:CCGAGTGTCAGAGTTATT	(CA)9CTAA(CA)3N50(CA)4	B	150 nM	279-289 (5)	0.80/0.79	275-285 (4)	0.52/0.67	275-283 (5)	0.77/0.67	277-285 (4)	0.66/0.66	275-287 (5)	0.57/0.65	283-289 (4)	0.73/0.66	283-296 (4)	0.45/0.52	279-300 (4)	0.63/0.66	273-279 (4)	0.62/0.59	285 (1)	nd	279-285 (3)	0.51/0.50	279-287 (4)	0.32/0.47	273-396 (15)	0.75/0.71	271-275 (2)	275 (1)	289-291 (2)
BL2-114	FJ468352	[6]	VIC	F:ATCACTGCCATTTTATTA R:CTGCTCCGCTCTGTTCCA	(TC)5TA(TC)22	B	150 nM	167-205 (8)	0.60/0.82	169-173 (2)	0.03/0.03	168-210 (11)	0.95/0.88	163-173 (4)	0.88/0.71	161 (1)	nd	171 (1)	nd	171 (1)	nd	173-177 (3)	0.53/0.51	167 (1)	nd	197-211 (6)	0.75/0.70	157 (1)	nd	187-191 (2)	0.19/0.18	171-279 (31)	0.71/0.84*	185 (1)	173-183 (3)	167-169 (2)
LceA149	AY962239	[18]	6-FAM	F:TATTCAACAATACTAAATACATGC R:AAAGATTAGCCTTCCACTG	(CAAA)4	B	75 nM	82-86 (2)	0.50/0.50	74 (1)	nd	78 (1)	nd	78 (1)	nd	76-78 (2)	0.04/0.04	74 (1)	nd	74 (1)	nd	74 (1)	nd	74 (1)	nd	78-82 (2)	0.04/0.04	82-86 (2)	0.27/0.24	78-82 (2)	0.13/0.12	78 (1)	nd	78 (1)	74-76 (2)	78 (1)
LleA-150	GU254037	this study	PET	F:AAAGTGTAAATCCAGATGTTTAAGT R:AAAGGATAATTTTCAGAGTAACGAG	(GC)4(GT)22	B	150 nM	223-248 (4)	0.70/0.75	204-218 (7)	0.69/0.75	176-223 (10)	0.86/0.88	189-222 (5)	0.72/0.72	187-195 (4)	0.61/0.69	194-248 (13)	0.66/0.72	193-248 (10)	0.74/0.77	187-226 (8)	0.88/0.79	179-269 (25)	1.00/0.95	–	nd	183-195 (4)	0.59/0.50	183-220 (8)	0.81/0.78	186-239 (16)	0.69/0.89	175 (1)	176-181 (2)	210-212 (2)
Lsou05	EF209002	[19]	6-FAM	F:CTGAAGAAGACCCTGGTTCG R:CCCACATCTGCTGACTCTGAC	(CA)17	B	100 nM	175-198 (6)	0.37/0.33	183-194 (5)	0.66/0.66	175-194 (8)	0.77/0.84	181-204 (7)	0.78/0.76	175-185 (4)	0.52/0.68	179-191 (5)	0.63/0.75	183-192 (6)	0.77/0.66	185-217 (6)	0.81/0.79	189-228 (16)	0.97/0.92	181-198 (5)	0.54/0.62	191-217 (10)	0.81/0.77	189-226 (9)	0.74/0.75	174-206 (12)	0.97/0.89	171-181 (3)	182-198 (4)	181 (1)
Lsou08	EF209003	[19]	NED	F:GCGGTGAACAGGCTTAACTC R:TAGGAACGAAGAGCCTGTGG	(GT)17	B	50 nM	193-207 (6)	0.70/0.67	191-224 (6)	0.66/0.63	192-224 (9)	0.64/0.79	195-199 (3)	0.56/0.61	195-201 (3)	0.52/0.46	191-199 (3)	0.59/0.52	186-199 (4)	0.39/0.40	191-193 (2)	0.41/0.47	186-197 (5)	0.55/0.60	176 (1)	nd	174-189 (4)	0.62/0.67	191 (1)	nd	186-199 (6)	0.72/0.74	193 (1)	191-195 (3)	186 (1)
Lsou29	EF209011	[19]	6-FAM	F:AAAATGATGCTGTGCAATGG R:CCATCTTTGTCCCCATAACG	(GT)10	B	100 nM	359-451 (9)§	nd	299-311 (3)§	nd	314-316 (2)	0.27/0.30	312-334 (6)	0.78/0.77	314 (1)	nd	307-337 (12)	0.98/0.88	309-341 (11)	0.81/0.88	278-480 (3)	0.26/0.40	–	nd	309 (1)	nd	–	nd	–	nd	309-316 (4)	0.47/0.57	_ (1)	–	_ (1)
Lsou34	EF209012	[19]	VIC	F:CCAGACAGGGTGATGATTCC R:GTAGCGACGTTCAGGTCTCG	(GT)15	B	75 nM	223-249 (4)	0.73/0.75	233-235 (2)	0.14/0.19	222-226 (3)	0.41/0.43	222-227 (3)	0.22/0.30	226-230 (2)	0.39/0.41	227-234 (4)	0.29/0.31	227-231 (3)	0.35/0.42	233-252 (5)	0.88/0.79	233-293 (15)	0.83/0.86	229-240 (4)	0.61/0.53	222-230 (3)	0.51/0.59	226-234 (3)	0.19/0.47*	230-274 (10)	0.78/0.84	226 (1)	228-230 (2)	240 (1)
Ppro132	AY254354	[11]	PET	F:GCATTTCCTTTTGCTTGTAAGTCTCAA R:GGTTTAACCCGATCAATGGCTGTGC	(CT)18	B	150 nM	124-133 (3)	0.47/0.43	119 (1)	nd	119 (1)	nd	117-119 (2)	0.63/0.50	110 (1)	nd	119 (1)	nd	119 (1)	nd	119 (1)	nd	119 (1)	nd	120 (1)	nd	119 (1)	nd	120 (1)	nd	119 (1)	nd	119 (1)	126 ()	120 (1)
CnaB-030	GU254028	this study	VIC	F:ACGAATGAGAAGCTCGTG R:TCGTCATGCAGTTCATCCT	(AC)6	C	50 nM	120-126 (4)	0.43/0.40	118-131 (5)	0.38/0.39	118-120 (2)	0.23/0.21	118-122 (3)	0.44/0.48	118 (1)	nd	118 (1)	nd	118 (1)	nd	114 (1)	nd	114 (1)	nd	126-129 (3)	0.36/0.46	118 (1)	nd	122-137 (5)	0.58/0.70	–	nd	118 (1)	116-118 (2)	122-124 (2)
CnaD-112	GU254029	this study	NED	F:AACTGCACCAATATGTCAAAG R:CTGTGAGTGATTCTGGGA	(CA)3(AC)4	C	100 nM	162-172 (3)	0.17/0.19	189-195 (5)	0.59/0.52	164-176 (4)	0.77/0.65	186-191 (5)	0.75/0.75	184-186 (2)	0.25/0.28	188-194 (3)	0.51/0.52	187-194 (4)	0.67/0.60	200 (1)	nd	200 (1)	nd	189-193 (2)	0.21/0.19	184 (1)	nd	186-188 (3)	0.65/0.67	179-189 (3)	0.22/0.35	165-167 (2)	176 (1)§	175 (1)
CnaF-177	GU254030	this study	PET	F:CGGTTCCTATTGACAACCC R:CTGCAGTGTATGTCAAGTGG	(CA)4	C	100 nM	290 (1)	nd	288 (1)	nd	290 (1)	nd	291 (1)	nd	290 (1)	nd	290 (1)	nd	285-290 (2)	0.17/0.16	287 (1)	nd	290 (1)	nd	–	nd	290 (1)	nd	289-290 (2)	0.23/0.46	290 (1)	nd	286 (1)	286 (1)	289 (1)
CtoA-247	GU254031	this study	VIC	F:TGCAAACATATAAACTGAAACAAGG R:GCAGGTATATTCCCAGCC	(ATC)7	C	100 nM	170 (1)	nd	170-185 (4)	0.69/0.57	176-191 (5)	0.73/0.77	174-177 (2)	0.38/0.31	173 (1)	nd	173 (1)	nd	173 (1)	nd	168 (1)	nd	156-167 (2)	0.38/0.45	170 (1)	nd	176 (1)	nd	170-173 (3)	0.42/0.51	168-180 (3)	0.66/0.59	169-173 (2)	170-179 (3)	169 (1)
CtoA-256	GU254032	this study	PET	F:GCTGCTCAATACGATGACTAAA R:AAGGTCCTTAATCTGCGG	(GC)4(GT)7	C	100 nM	111-124 (6)	0.63/0.70	104-108 (3)	0.38/0.58	102-115 (6)	0.73/0.64	108-129 (6)	0.69/0.66	100-117 (6)	0.42/0.59	106-110 (3)	0.46/0.50	104-109 (4)	0.70/0.68	–	nd	114 (1)	nd	107-109 (2)	0.29/0.34	110 (1)	nd	101-104 (3)	0.45/0.49	112-131 (17)	0.91/0.94	105 (1)	105 (1)	109 (1)
CtoE-249	GU254033	this study	6-FAM	F:ATGTTGGGATGGTGGAAT R:CAGATGCTCTGTTTGAGAGG	(TG)3T(TG)5N62(ACG)3	C	100 nM	147-149 (2)	0.10/0.10	136-147 (2)§	nd	136-145 (2)	0.05/0.05	148-149 (2)	0.13/0.12	152-160 (4)	0.63/0.58	147 (1)	nd	147 (1)	nd	111-147 (2)	0.59/0.51	147 (1)	nd	147 (1)	nd	147 (1)	nd	–	nd	147 (1)	nd	136 (1)	136 (1)	147 (1)
LCO3	AY318779	[17]	NED	F:GCAGGAGCGAAACCATAAAT R:AAACAGGCAGGACACAAAGG	(TG)9	C	300 nM	237-261 (2)#	nd	245-251 (3)	0.17/0.16	245-249 (3)	0.68/0.60	243-249 (3)	0.41/0.56	241 (1)	nd	243 (1)	nd	241-245 (2)	0.17/0.26	245-247 (2)	0.25/0.22	245-247 (2)	0.03/0.03	251-253 (2)	0.04/0.04	245-256 (2)	0.14/0.17	245 (1)	nd	243-247 (3)	0.50/0.52	258 (1)	243-245 (2)	239 (1)
Rser10	AJ312850	[12]	6-FAM	F:TGCGTAATCGTGAAGCGGTG R:GCCACTAAAGCGCAGAAGCC	(GT)12	C	100 nM	193-222 (9)	0.73/0.85	181-224 (8)	0.31/0.49	172-178 (4)	0.27/0.42	181-198 (6)	0.69/0.78	178-183 (3)	0.33/0.36	181-194 (4)	0.59/0.49	180-190 (4)	0.68/0.69	190-208 (4)	0.63/0.69	192-208 (6)	0.24/0.78*	184 (1)	nd	179-194 (5)	0.70/0.69	183-196 (5)	0.65/0.73	178-197 (9)	0.66/0.74	183-185 (2)	183-194 (2)	180 (1)
BL1-61	FJ468351	[6]	VIC	F:GACTCGCAGAGCTCCTTCAC R:GGCGCTTGATTCAGTCTTTC	(CA)8	D	75 nM	188-190 (2)	0.57/0.44	194-204 (6)	0.59/0.67	187-204 (6)	0.64/0.67	190-202 (6)	0.59/0.60	190 (1)	nd	196-205 (6)	0.73/0.73	196-205 (5)	0.84/0.72	188-217 (5)	0.72/0.69	188 (1)	nd	190 (1)	nd	194-200 (3)	0.38/0.46	–	nd	194-228 (8)	0.81/0.78	183-185 (2)	194-200 (2)	185-196 (2)
BL1-T2	FJ468348	[6]	PET	F:TGTTTGCTCAGACAAAACTTTCA R:ACGGGTCTCAGATGATGCTC	(TATC)9	D	100 nM	–	nd	224-305 (19)	0.86/0.93	224-286 (13)	0.91/0.92	220-236 (6)	0.66/0.73	212-248 (9)	0.67/0.83	228-248 (4)	0.63/0.58	228-240 (4)	0.74/0.70	232-292 (6)	0.63/0.74	204-276 (11)§	nd	232-260 (5)	0.64/0.64	207-279 (8)	0.65/0.79	214-285 (9)	0.55/0.69	229-285 (13)	0.88/0.89	214 (1)	210 (1)	214 (1)
Ca3	AF277575	[10]	6-FAM	F:GGACAGTGAGGGACGCAGAC R:TCTAGCCCCCAAATTTTACGG	(TAGA)14	D	100 nM	250-310 (23)	0.87/0.95	252-422 (25)	0.90/0.94	ΛΛΛ	nd	215-286 (8)	0.66/0.73	211-230 (5)	0.46/0.79	215-266 (14)	0.85/0.92	222-278 (11)	0.90/0.88	–	nd	208-354 (14)	0.76/0.85	234-282 (12)	0.89/0.89	240-288 (9)	0.62/0.76*	223-286 (14)	1.00/0.91	258-355 (27)	0.75/0.96*	257-281 (4)	249-310 (6)	267-312 (3)
CtoF-172	GU254034	this study	VIC	F:ACCAAGGTGAAAGCCTGTAA R:GGACACGATGACAACGG	(GT)13N14(TG)3	D	100 nM	108-110 (2)	0.30/0.48	117-123 (4)	0.38/0.34	107-123 (6)	0.77/0.81	107-119 (5)	0.59/0.63	109-125 (5)	0.79/0.80	119-123 (3)	0.05/0.05	119-123 (2)	0.23/0.20	111-123 (3)	0.47/0.53	111-113 (2)	0.24/0.22	113 (1)	nd	111-119 (3)	0.78/0.65	109-129 (4)	0.77/0.61	111-125 (4)	0.69/0.66	129 (1)	129 (1)	111-128 (2)
CypG24	AY439142	[15]	PET	F:CTGCCGCATCAGAGATAAACACTT R:TGGCGGTAAGGGTAGACCAC	(CAGA)19	D	150 nM	149-175 (4)	0.63/0.53	152-199 (8)	0.52/0.50	157-199 (8)	0.77/0.76	160-178 (4)	0.66/0.57	178-183 (4)	0.58/0.60	152-157 (3)	0.24/0.26	153-157 (2)	0.10/0.09	213-235 (6)	0.50/0.52	165-220 (20)	0.86/0.94	169-218 (11)	0.82/0.84	179-208 (4)	0.49/0.43	157-167 (6)	0.74/0.76	141-203 (11)	0.42/0.72*	186-194 (3)	165-171 (2)	230 (1)
IV04	GU254038	[14]	6-FAM	F:TGCAGAGATGGATGAACTGAG R:ATACGGCACGACATGTTTCC	(CA)5	D	100 nM	166 (1)	nd	167-169 (2)	0.03/0.03	167-168 (2)	0.59/0.49	167-169 (3)	0.47/0.49	168 (1)	nd	168-172 (2)	0.44/0.47	168-172 (2)	0.48/0.49	162-168 (3)	0.69/0.61	167 (1)	nd	160 (1)	nd	136-171 (2)	0.38/0.34	166-167 (2)	0.32/0.36	158-170 (3)	0.31/0.39	174 (1)	162-173 (3)	167 (1)
LCO1	AY318777	[17]	NED	F:CACGGGACAATTTGGATGTTTTAT R:AGGGGGCAGCATACAAGAGACAAC	(GATA)8GGCTA(GATA)2	D	300 nM	–	nd	–	nd	226-293 (10)	0.91/0.86	207-240 (5)	0.69/0.67	–	nd	214-265 (12)	0.75/0.85	214-277 (14)	0.90/0.90	279-355 (9)	0.91/0.79	263-397 (24)	0.83/0.95*	297-384 (14)	0.79/0.90	257-342 (16)	0.84/0.88	250-340 (17)	0.58/0.92*	233-313 (16)	0.66/0.92*	214-343 (4)	327-373 (5)	303-357 (2)
N7K4	AJ566138	[13]	NED	F:ACGAGCATCAGTATCCAGAGACAC R:CATGTTTCCACATCTGAGCTAAAA	(TG)16	D	100 nM	134-155 (9)	0.90/0.86	151-162 (6)	0.69/0.56	151-164 (8)	0.77/0.84	151-164 (5)	0.47/0.58	153-157 (3)	0.63/0.64	162-174 (6)	0.80/0.75	162-172 (6)	0.90/0.77	157-170 (5)	0.69/0.74	153-174 (11)	0.76/0.84	147-149 (2)	0.29/0.25	153-166 (4)	0.68/0.63	134-147 (6)	0.77/0.71	149-180 (12)	0.88/0.87	153-162 (3)	153-155 (2)	145 (1)
Ca1	AF277573	[10]	NED	F:AAGACGATGCTGGATGTTTAC R:CTATAGCTTATCCCGGCAGTA	(CA)24	E	300 nM	142-227 (17)	0.97/0.94	112-150 (5)	0.52/0.62	92-94 (2)	0.14/0.13	95-171 (8)	0.69/0.81	118-174 (10)	0.88/0.83	101-129 (10)	0.95/0.85	105-129 (11)	0.90/0.88	126-200 (10)	0.72/0.82	104-177 (22)	0.90/0.95	135-208 (11)	0.82/0.72	103-129 (4)	0.41/0.38	103-127 (8)	0.87/0.78	95-116 (10)	0.84/0.83	97-107 (2)	119-141 (3)	141 (1)
CtoG-075	GU254035	this study	VIC	F:TCATTTGGATAACAATCCATCATCAC R:ACTATGTTAGCATCCACACC	(GC)4	E	100 nM	–	nd	218-225 (2)	0.07/0.10	222-225 (3)	0.45/0.55	214-216 (2)	0.41/0.47	216 (1)	nd	216 (1)	nd	216 (1)	nd	203-223 (2)	0.41/0.33	222-227 (4)	0.38/0.51	203-204 (2)	0.29/0.30	206-222 (5)	0.73/0.66	211-222 (3)	0.10/0.15	210 (1)	nd	226 (1)	226 (1)	–
CtoG-216	GU254036	this study	VIC	F:AATTTGGAGCAGATAGAGGG R:GTTGGCTCAGGTCAGACTTA	(TG)4	E	50 nM	166 (1)	nd	117-166 (5)	0.24/0.31	166 (1)	nd	166 (1)	nd	166 (1)	nd	166 (1)	nd	166 (1)	nd	160 (1)	nd	166-168 (2)	0.17/0.31	166 (1)	nd	166 (1)	nd	166 (1)	nd	162 (1)	nd	166 (1)	163 (1)	166 (1)
LCO5	AY318781	[17]	6-FAM	F:TTACACAGCCAAGACTATGT R:CAAGTGATTTTGCTTACTGC	(CAGA)2(CA)14	E	100 nM	138-145 (3)	0.17/0.49*	129-251 (5)	0.59/0.60	147-148 (2)	0.09/0.09	148 (1)	nd	148-155 (2)	0.04/0.04	155 (1)	nd	155 (1)	nd	162-174 (3)	0.19/0.23	137-162 (4)	0.41/0.36	124-127 (3)	0.46/0.54	148-155 (2)	0.32/0.34	155-161 (2)	0.52/0.39	148 (1)	nd	144-146 (2)	145 (1)§	166 (1)
Lid8	AB112735	[16]	VIC	F:AAATGCTAATGTTTCATCCATA R:AAGCCTTCCTCTTGTTCC	(GA)11	E	200 nM	110-129 (5)	0.83/0.71	178-225 (17)	0.66/0.88*	110-133 (6)	0.68/0.79	110-127 (7)	0.41/0.64*	117-121 (3)	0.08/0.08	115-206 (10)	0.76/0.79	115-181 (9)	0.65/0.74	111-121 (4)	0.59/0.63	113-150 (9)	0.75/0.86	–	nd	115-119 (3)	0.49/0.66	106-113 (3)	0.52/0.48	107-135 (10)	0.81/0.77	111-131 (3)	121-133 (2)	–
Rru4	AB112740	[16]	6-FAM	F:TAAGCAGTGACCAGAATCCA R:CAAAGCCTCAAAAGCACAA	(CA)15	E	100 nM	178-184 (3)	0.37/0.55	174-182 (4)	0.66/0.69	184-222 (12)	0.95/0.86	180-222 (8)	0.69/0.83	174-182 (4)	0.25/0.23	178-194 (7)	0.56/0.65	180-194 (6)	0.65/0.60	172-174 (2)	0.03/0.09	174-201 (10)	0.93/0.85	174-179 (2)	0.46/0.40	178-192 (4)	0.62/0.52	184 (1)	nd	184-218 (11)	0.84/0.86	172 (1)	178-184 (3)	172-176 (2)
Z21908	G40277	[9]	PET	F:ATTGATTAGGTCATTGCCCG R:AGGAGTCATCGCTGGTGAGT	(CA)6	E	400 nM	140-171 (7)	0.80/0.76	176-229 (10)	0.90/0.89	156-215 (13)	0.59/0.79	167-203 (7)	0.69/0.80	156-167 (6)	0.67/0.80	169-171 (2)	0.46/0.50	156-175 (4)	0.55/0.54	145-169 (5)	0.81/0.74	143-197 (17)	0.90/0.92	145-159 (4)	0.46/0.48	145-163 (5)	0.68/0.69	157-216 (4)	0.35/0.42	161-281 (35)	0.94/0.97	147 (1)	145-153 (3)	163-165 (2)
TSR, total size range of loci; Na, number of alleles per locus; Ho, observed heterozygosity; He, expected heterozygosity; nd, not determined; *locus deviating from Hardy-Weinberg equilibrium; –, no amplification; ΛΛΛ, amplification but unclear; §homozygotes with null allele were detected; #potential paralogous amplified (all individuals exhibiting two "alleles")

## Sheet: Additional File 3
Additional File 3 - Levels of variability and amplifiability of 41 microsatellite loci in 15 cyprinid species
	Alburnoides bipunctatus (Durance River; n=30)		Alburnus alburnus (Durance river; n=29)		Chondrostoma genei (Po River; n=22)		Chondrostoma nasus (Allier River; n=32)		Chondrostoma soetta (Po River; n=24)		Chondostoma toxostoma (Serre-Ponçon Lake; n=41)		Chondrostoma toxostoma (Suran River; n=31)		Leuciscus idus (Rhine basin; n=32)		Leuciscus leuciscus (Ain River; n=29)		Pachychilon pictum (Orbieu River; n=28)		Rutilus rutilus (Serre-Ponçon Lake; n=37)		Squalius cephalus (Durance river; n=31)		Telestes souffia (Buech River; n=32)		Abramis brama (n=2)	Blicca bjoerkna (n=4)	Scardinius erythrophtalmus (n=2)
Locus	TSR (Na)	Ho/He	TSR (Na)	Ho/He	TSR (Na)	Ho/He	TSR (Na)	Ho/He	TSR (Na)	Ho/He	TSR (Na)	Ho/He	TSR (Na)	Ho/He	TSR (Na)	Ho/He	TSR (Na)	Ho/He	TSR (Na)	Ho/He	TSR (Na)	Ho/He	TSR (Na)	Ho/He	TSR (Na)	Ho/He	TSR (Na)	TSR (Na)	TSR (Na)
BL1-2b	145-155 (4)	0.67/0.56	149-167 (8)	0.83/0.78	143-179 (7)	0.77/0.85	151-168 (6)	0.66/0.73	154-165 (5)	0.58/0.73	151-155 (3)	0.54/0.55	151-155 (3)	0.35/0.33	147-156 (5)	0.72/0.68	149-160 (5)	0.72/0.70	154-157 (2)	0.04/0.04	140 (1)	nd	143-152 (5)	0.52/0.55	146-176 (7)	0.72/0.73	145 (1)	149-158 (3)	149 (1)
BL1-30	85-89 (2)	0.17/0.35	83-101 (6)	0.36/0.63*	83-102 (9)	0.95/0.85	85-108 (6)	0.84/0.73	95-113 (6)	0.63/0.72	87-106 (5)	0.68/0.69	87-101 (7)	0.81/0.74	87-117 (6)	0.81/0.84	93-117 (10)	0.90/0.85	83-87 (3)	0.75/0.59	87-101 (5)	0.51/0.64	83-95 (4)	0.26/0.24	85-99 (8)	0.55/0.73	89 (1)	91-115 (4)	102 (1)
BL1-61	188-190 (2)	0.57/0.44	194-204 (6)	0.59/0.67	187-204 (6)	0.64/0.67	190-202 (6)	0.59/0.60	190 (1)	nd	196-205 (6)	0.73/0.73	196-205 (5)	0.84/0.72	188-217 (5)	0.72/0.69	188 (1)	nd	190 (1)	nd	194-200 (3)	0.38/0.46	–	nd	194-228 (8)	0.81/0.78	183-185 (2)	194-200 (2)	185-196 (2)
BL1-84	178-185 (2)	0.07/0.07	178-180 (2)	0.07/0.07	178-180 (2)	0.45/0.44	183-191 (5)	0.66/0.66	180-182 (2)	0.08/0.22	184 (1)	nd	180 (1)	nd	180-183 (3)	0.06/0.06	178-185 (3)	0.45/0.48	182 (1)	nd	180-183 (2)	0.38/0.46	179-189 (5)	0.71/0.67	180-196 (8)	0.87/0.83	182 (1)	178 (1)	178 (1)
BL1-98	279-289 (5)	0.80/0.79	275-285 (4)	0.52/0.67	275-283 (5)	0.77/0.67	277-285 (4)	0.66/0.66	275-287 (5)	0.57/0.65	283-289 (4)	0.73/0.66	283-296 (4)	0.45/0.52	279-300 (4)	0.63/0.66	273-279 (4)	0.62/0.59	285 (1)	nd	279-285 (3)	0.51/0.50	279-287 (4)	0.32/0.47	273-396 (15)	0.75/0.71	271-275 (2)	275 (1)	289-291 (2)
BL1-153	220-323 (7)	0.53/0.58	210-219 (3)	0.34/0.43	214-216 (2)	0.05/0.05	216-218 (2)	0.19/0.27	216-220 (2)	0.25/0.22	214 (1)	nd	214 (1)	nd	224-241 (5)	0.69/0.72*	224-280 (16)	0.93/0.93	217-244 (3)	0.25/0.23	217-226 (4)	0.49/0.56	220-231 (4)	0.29/0.34	230-290 (19)	0.94/0.91	212 (1)	214-219 (3)	220 (1)
BL1-T2	–	nd	224-305 (19)	0.86/0.93	224-286 (13)	0.91/0.92	220-236 (6)	0.66/0.73	212-248 (9)	0.67/0.83	228-248 (4)	0.63/0.58	228-240 (4)	0.74/0.70	232-292 (6)	0.63/0.74	204-276 (11)§	nd	232-260 (5)	0.64/0.64	207-279 (8)	0.65/0.79	214-285 (9)	0.55/0.69	229-285 (13)	0.88/0.89	214 (1)	210 (1)	214 (1)
BL2-114	167-205 (8)	0.60/0.82	169-173 (2)	0.03/0.03	168-210 (11)	0.95/0.88	163-173 (4)	0.88/0.71	161 (1)	nd	171 (1)	nd	171 (1)	nd	173-177 (3)	0.53/0.51	167 (1)	nd	197-211 (6)	0.75/0.70	157 (1)	nd	187-191 (2)	0.19/0.18	171-279 (31)	0.71/0.84*	185 (1)	173-183 (3)	167-169 (2)
Ca1	142-227 (17)	0.97/0.94	112-150 (5)	0.52/0.62	92-94 (2)	0.14/0.13	95-171 (8)	0.69/0.81	118-174 (10)	0.88/0.83	101-129 (10)	0.95/0.85	105-129 (11)	0.90/0.88	126-200 (10)	0.72/0.82	104-177 (22)	0.90/0.95	135-208 (11)	0.82/0.72	103-129 (4)	0.41/0.38	103-127 (8)	0.87/0.78	95-116 (10)	0.84/0.83	97-107 (2)	119-141 (3)	141 (1)
Ca3	250-310 (23)	0.87/0.95	252-422 (25)	0.90/0.94	ΛΛΛ	nd	215-286 (8)	0.66/0.73	211-230 (5)	0.46/0.79	215-266 (14)	0.85/0.92	222-278 (11)	0.90/0.88	–	nd	208-354 (14)	0.76/0.85	234-282 (12)	0.89/0.89	240-288 (9)	0.62/0.76*	223-286 (14)	1.00/0.91	258-355 (27)	0.75/0.96*	257-281 (4)	249-310 (6)	267-312 (3)
CnaB-030	120-126 (4)	0.43/0.40	118-131 (5)	0.38/0.39	118-120 (2)	0.23/0.21	118-122 (3)	0.44/0.48	118 (1)	nd	118 (1)	nd	118 (1)	nd	114 (1)	nd	114 (1)	nd	126-129 (3)	0.36/0.46	118 (1)	nd	122-137 (5)	0.58/0.70	–	nd	118 (1)	116-118 (2)	122-124 (2)
CnaD-112	162-172 (3)	0.17/0.19	189-195 (5)	0.59/0.52	164-176 (4)	0.77/0.65	186-191 (5)	0.75/0.75	184-186 (2)	0.25/0.28	188-194 (3)	0.51/0.52	187-194 (4)	0.67/0.60	200 (1)	nd	200 (1)	nd	189-193 (2)	0.21/0.19	184 (1)	nd	186-188 (3)	0.65/0.67	179-189 (3)	0.22/0.35	165-167 (2)	176 (1)§	175 (1)
CnaF-177	290 (1)	nd	288 (1)	nd	290 (1)	nd	291 (1)	nd	290 (1)	nd	290 (1)	nd	285-290 (2)	0.17/0.16	287 (1)	nd	290 (1)	nd	–	nd	290 (1)	nd	289-290 (2)	0.23/0.46	290 (1)	nd	286 (1)	286 (1)	289 (1)
CtoA-247	170 (1)	nd	170-185 (4)	0.69/0.57	176-191 (5)	0.73/0.77	174-177 (2)	0.38/0.31	173 (1)	nd	173 (1)	nd	173 (1)	nd	168 (1)	nd	156-167 (2)	0.38/0.45	170 (1)	nd	176 (1)	nd	170-173 (3)	0.42/0.51	168-180 (3)	0.66/0.59	169-173 (2)	170-179 (3)	169 (1)
CtoA-256	111-124 (6)	0.63/0.70	104-108 (3)	0.38/0.58	102-115 (6)	0.73/0.64	108-129 (6)	0.69/0.66	100-117 (6)	0.42/0.59	106-110 (3)	0.46/0.50	104-109 (4)	0.70/0.68	–	nd	114 (1)	nd	107-109 (2)	0.29/0.34	110 (1)	nd	101-104 (3)	0.45/0.49	112-131 (17)	0.91/0.94	105 (1)	105 (1)	109 (1)
CtoE-249	147-149 (2)	0.10/0.10	136-147 (2)§	nd	136-145 (2)	0.05/0.05	148-149 (2)	0.13/0.12	152-160 (4)	0.63/0.58	147 (1)	nd	147 (1)	nd	111-147 (2)	0.59/0.51	147 (1)	nd	147 (1)	nd	147 (1)	nd	–	nd	147 (1)	nd	136 (1)	136 (1)	147 (1)
CtoF-172	108-110 (2)	0.30/0.48	117-123 (4)	0.38/0.34	107-123 (6)	0.77/0.81	107-119 (5)	0.59/0.63	109-125 (5)	0.79/0.80	119-123 (3)	0.05/0.05	119-123 (2)	0.23/0.20	111-123 (3)	0.47/0.53	111-113 (2)	0.24/0.22	113 (1)	nd	111-119 (3)	0.78/0.65	109-129 (4)	0.77/0.61	111-125 (4)	0.69/0.66	129 (1)	129 (1)	111-128 (2)
CtoG-075	–	nd	117-225 (4)	0.07/0.10	222-225 (3)	0.45/0.55	214-216 (2)	0.41/0.47	216 (1)	nd	216 (1)	nd	216 (1)	nd	203-223 (2)	0.41/0.33	222-227 (4)	0.38/0.51	203-204 (2)	0.29/0.30	206-222 (5)	0.73/0.66	211-222 (3)	0.10/0.15	210 (1)	nd	226 (1)	226 (1)	–
CtoG-216	166 (1)	nd	117-166 (5)	0.24/0.31	166 (1)	nd	166 (1)	nd	166 (1)	nd	166 (1)	nd	166 (1)	nd	160 (1)	nd	166-168 (2)	0.17/0.31	166 (1)	nd	166 (1)	nd	166 (1)	nd	162 (1)	nd	166 (1)	163 (1)	166 (1)
CypG24	149-175 (4)	0.63/0.53	152-199 (8)	0.52/0.50	157-199 (8)	0.77/0.76	160-178 (4)	0.66/0.57	178-183 (4)	0.58/0.60	152-157 (3)	0.24/0.26	153-157 (2)	0.10/0.09	213-235 (6)	0.50/0.52	165-220 (20)	0.86/0.94	169-218 (11)	0.82/0.84	179-208 (4)	0.49/0.43	157-167 (6)	0.74/0.76	141-203 (11)	0.42/0.72*	186-194 (3)	165-171 (2)	230 (1)
IV04	166 (1)	nd	167-169 (2)	0.03/0.03	167-168 (2)	0.59/0.49	167-169 (3)	0.47/0.49	168 (1)	nd	168-172 (2)	0.44/0.47	168-172 (2)	0.48/0.49	162-168 (3)	0.69/0.61	167 (1)	nd	160 (1)	nd	136-171 (2)	0.38/0.34	166-167 (2)	0.32/0.36	158-170 (3)	0.31/0.39	174 (1)	162-173 (3)	167 (1)
LceA149	82-86 (2)	0.50/0.50	74 (1)	nd	78 (1)	nd	78 (1)	nd	76-78 (2)	0.04/0.04	74 (1)	nd	74 (1)	nd	74 (1)	nd	74 (1)	nd	78-82 (2)	0.04/0.04	82-86 (2)	0.27/0.24	78-82 (2)	0.13/0.12	78 (1)	nd	78 (1)	74-76 (2)	78 (1)
LceC1	88-107 (7)	0.83/0.81	91-103 (2)	0.03/0.03	87-103 (9)	0.86/0.85	101-126 (4)	0.75/0.64	87-97 (5)	0.58/0.70	83-103 (6)	0.44/0.43	91-106 (7)	0.77/0.68	93-108 (6)	0.59/0.69	93-118 (11)	0.83/0.85	84-96 (4)	0.39/0.41	95-108 (5)	0.76/0.69	91-106 (6)	0.68/0.66	81-104 (10)	0.84/0.82	87-97 (2)	87-104 (4)	99-101 (2)
LCO1	–	nd	–	nd	226-293 (10)	0.91/0.86	207-240 (5)	0.69/0.67	–	nd	214-265 (12)	0.75/0.85	214-277 (14)	0.90/0.90	279-355 (9)	0.91/0.79	263-397 (24)	0.83/0.95*	297-384 (14)	0.79/0.90	257-342 (16)	0.84/0.88	250-340 (17)	0.58/0.92*	233-313 (16)	0.66/0.92*	214-343 (4)	327-373 (5)	303-357 (2)
LCO3	237-261 (2)	1.00/0.51*	245-251 (3)	0.17/0.16	245-249 (3)	0.68/0.60	243-249 (3)	0.41/0.56	241 (1)	nd	243 (1)	nd	241-245 (2)	0.17/0.26	245-247 (2)	0.25/0.22	245-247 (2)	0.03/0.03	251-253 (2)	0.04/0.04	245-256 (2)	0.14/0.17	245 (1)	nd	243-247 (3)	0.50/0.52	258 (1)	243-245 (2)	239 (1)
LCO5	138-145 (3)	0.17/0.49*	129-251 (5)	0.59/0.60	147-148 (2)	0.09/0.09	148 (1)	nd	148-155 (2)	0.04/0.04	155 (1)	nd	155 (1)	nd	162-174 (3)	0.19/0.23	137-162 (4)	0.41/0.36	124-127 (3)	0.46/0.54	148-155 (2)	0.32/0.34	155-161 (2)	0.52/0.39	148 (1)	nd	144-146 (2)	145 (1)§	166 (1)
Lid8	110-129 (5)	0.83/0.71	178-225 (17)	0.66/0.88*	110-133 (6)	0.68/0.79	110-127 (7)	0.41/0.64*	117-121 (3)	0.08/0.08	115-206 (10)	0.76/0.79	115-181 (9)	0.65/0.74	111-121 (4)	0.59/0.63	113-150 (9)	0.75/0.86	–	nd	115-119 (3)	0.49/0.66	106-113 (3)	0.52/0.48	107-135 (10)	0.81/0.77	111-131 (3)	121-133 (2)	–
LleA-029	–	nd	–	nd	328-343 (6)	0.68/0.79	322-395 (10)	0.75/0.81	332-358 (8)	0.75/0.75	342-353 (7)	0.93/0.82	342-355 (5)	0.61/0.72	334-373 (8)	0.81/0.85	330-371 (16)	0.93/0.89	369-430 (13)	0.85/0.90	316-373 (13)	0.59/0.73	334-346 (2)	0.29/0.30	314-316 (2)	0.06/0.06	306-325 (3)	345-387 (5)	438-440 (2)
LleA-071	342-349 (5)	0.73/0.71	339-352 (6)	0.76/0.71	340 (1)	nd	334-353 (3)	0.03/0.07	334-338 (2)	0.08/0.08	332-333 (2)	0.27/0.33	332-333 (2)	0.23/0.20	333-337 (3)	0.09/0.15	343-456 (31)	0.96/0.97	332 (1)	nd	333-339 (3)	0.27/0.50*	333 (1)	nd	331-333 (3)	0.19/0.18	342 (1)	345-349 (2)	333 (1)
LleA-150	223-248 (4)	0.70/0.75	204-218 (7)	0.69/0.75	176-223 (10)	0.86/0.88	189-222 (5)	0.72/0.72	187-195 (4)	0.61/0.69	194-248 (13)	0.66/0.72	193-248 (10)	0.74/0.77	187-226 (8)	0.88/0.79	179-269 (25)	1.00/0.95	–	nd	183-195 (4)	0.59/0.50	183-220 (8)	0.81/0.78	186-239 (16)	0.69/0.89	175 (1)	176-181 (2)	210-212 (2)
LleC-090	255-329 (24)	0.90/0.96	221-243 (6)	0.76/0.69	223-332 (15)	0.82/0.91	229-245 (4)	0.63/0.66	229-247 (8)	0.63/0.69	249-293 (14)	0.93/0.90	245-271 (8)	0.84/0.83	239-288 (10)	0.72/0.72	227-253 (10)	0.76/0.71	258-285 (10)	0.81/0.80	241-267 (8)	0.73/0.69	251-298 (8)	0.94/0.82	231-243 (7)	0.90/0.78	257-269 (3)	251-273 (6)	225 (1)
Lsou05	175-198 (6)	0.37/0.33	183-194 (5)	0.66/0.66	175-194 (8)	0.77/0.84	181-204 (7)	0.78/0.76	175-185 (4)	0.52/0.68	179-191 (5)	0.63/0.75	183-192 (6)	0.77/0.66	185-217 (6)	0.81/0.79	189-228 (16)	0.97/0.92	181-198 (5)	0.54/0.62	191-217 (10)	0.81/0.77	189-226 (9)	0.74/0.75	174-206 (12)	0.97/0.89	171-181 (3)	182-198 (4)	181 (1)
Lsou08	193-207 (6)	0.70/0.67	191-224 (6)	0.66/0.63	192-224 (9)	0.64/0.79	195-199 (3)	0.56/0.61	195-201 (3)	0.52/0.46	191-199 (3)	0.59/0.52	186-199 (4)	0.39/0.40	191-193 (2)	0.41/0.47	186-197 (5)	0.55/0.60	176 (1)	nd	174-189 (4)	0.62/0.67	191 (1)	nd	186-199 (6)	0.72/0.74	193 (1)	191-195 (3)	186 (1)
Lsou19	181-187 (4)	0.60/0.56	174-181 (3)	0.07/0.07	181-203 (10)	0.91/0.88	174-205 (8)	0.88/0.80	181-183 (2)	0.38/0.40	177-181 (3)	0.20/0.20	177-183 (4)	0.19/0.18	162-174 (3)	0.41/0.51	193-237 (14)	0.79/0.93	167 (1)	nd	174-201 (3)	0.57/0.53	162-185 (4)	0.68/0.70	183-219 (4)	0.19/0.52*	177 (1)	179 (1)	185 (1)
Lsou29	359-451 (9)§	nd	299-311 (3)§	nd	314-316 (2)	0.27/0.30	312-334 (6)	0.78/0.77	314 (1)	nd	307-337 (12)	0.98/0.88	309-341 (11)	0.81/0.88	278-480 (3)	0.26/0.40	–	nd	309 (1)	nd	–	nd	–	nd	309-316 (4)	0.47/0.57	_ (1)	–	_ (1)
Lsou34	223-249 (4)	0.73/0.75	233-235 (2)	0.14/0.19	222-226 (3)	0.41/0.43	222-227 (3)	0.22/0.30	226-230 (2)	0.39/0.41	227-234 (4)	0.29/0.31	227-231 (3)	0.35/0.42	233-252 (5)	0.88/0.79	233-293 (15)	0.83/0.86	229-240 (4)	0.61/0.53	222-230 (3)	0.51/0.59	226-234 (3)	0.19/0.47*	230-274 (10)	0.78/0.84	226 (1)	228-230 (2)	240 (1)
N7K4	134-155 (9)	0.90/0.86	151-162 (6)	0.69/0.56	151-164 (8)	0.77/0.84	151-164 (5)	0.47/0.58	153-157 (3)	0.63/0.64	162-174 (6)	0.80/0.75	162-172 (6)	0.90/0.77	157-170 (5)	0.69/0.74	153-174 (11)	0.76/0.84	147-149 (2)	0.29/0.25	153-166 (4)	0.68/0.63	134-147 (6)	0.77/0.71	149-180 (12)	0.88/0.87	153-162 (3)	153-155 (2)	145 (1)
Ppro132	124-133 (3)	0.47/0.43	119 (1)	nd	119 (1)	nd	117-119 (2)	0.63/0.50	110 (1)	nd	119 (1)	nd	119 (1)	nd	119 (1)	nd	119 (1)	nd	120 (1)	nd	119 (1)	nd	120 (1)	nd	119 (1)	nd	119 (1)	126 ()	120 (1)
Rru4	178-184 (3)	0.37/0.55	174-182 (4)	0.66/0.69	184-222 (12)	0.95/0.86	180-222 (8)	0.69/0.83	174-182 (4)	0.25/0.23	178-194 (7)	0.56/0.65	180-194 (6)	0.65/0.60	172-174 (2)	0.03/0.09	174-201 (10)	0.93/0.85	174-179 (2)	0.46/0.40	178-192 (4)	0.62/0.52	184 (1)	nd	184-218 (11)	0.84/0.86	172 (1)	178-184 (3)	172-176 (2)
Rser10	193-222 (9)	0.73/0.85	181-224 (8)	0.31/0.49	172-178 (4)	0.27/0.42	181-198 (6)	0.69/0.78	178-183 (3)	0.33/0.36	181-194 (4)	0.59/0.49	180-190 (4)	0.68/0.69	190-208 (4)	0.63/0.69	192-208 (6)	0.24/0.78*	184 (1)	nd	179-194 (5)	0.70/0.69	183-196 (5)	0.65/0.73	178-197 (9)	0.66/0.74	183-185 (2)	183-194 (2)	180 (1)
Z21908	140-171 (7)	0.80/0.76	176-229 (10)	0.90/0.89	156-215 (13)	0.59/0.79	167-203 (7)	0.69/0.80	156-167 (6)	0.67/0.80	169-171 (2)	0.46/0.50	156-175 (4)	0.55/0.54	145-169 (5)	0.81/0.74	143-197 (17)	0.90/0.92	145-159 (4)	0.46/0.48	145-163 (5)	0.68/0.69	157-216 (4)	0.35/0.42	161-281 (35)	0.94/0.97	147 (1)	145-153 (3)	163-165 (2)
TSR, total size range of loci; Na, number of alleles per locus; Ho, observed heterozygosity; He, expected heterozygosity; nd, not determined; *locus deviating from Hardy-Weinberg equilibrium; –, no amplification; ΛΛΛ, amplification but unclear; §homozygotes with null allele were detected.
